# Supplementary material for: Insights into S. aureus-Induced Bone Deformation in a Mouse Model of Chronic Osteomyelitis Using Fluorescence and Raman Imaging
Source: Int J Mol Sci. 2023 Jun 5;24(11):9762. doi: 10.3390/ijms24119762 (PMC10254067; doi:10.3390/ijms24119762)
Supplement: Supplementary file 1 [file ijms-24-09762-s001.zip]

Archive with 1 entries (1 files):
- ijms-2422060-supplementary.pdf
